# Supplementary material for: Molecular Profiling of Endocrine Resistance in HR+/HER2-Metastatic Breast Cancer: Insights from Extracellular Vesicles-Derived DNA and ctDNA in Liquid Biopsies
Source: Int J Mol Sci. 2024 Dec 4;25(23):13045. doi: 10.3390/ijms252313045 (PMC11641624; doi:10.3390/ijms252313045)
Supplement: Supplementary file 1 [file ijms-25-13045-s001.zip]

Archive with 2 entries (2 files):
- ijms-3318849-supplementary/Supplementary Figures.pdf
- ijms-3318849-supplementary/Supplementary table.xlsx
